# Supplementary material for: P2Y12 Inhibitor Monotherapy versus Conventional Dual Antiplatelet Therapy in Patients with Acute Coronary Syndrome after Percutaneous Coronary Intervention: A Meta-Analysis
Source: Pharmaceuticals (Basel). 2023 Feb 3;16(2):232. doi: 10.3390/ph16020232 (PMC9958698; doi:10.3390/ph16020232)
Supplement: Supplementary file 1 [file pharmaceuticals-16-00232-s001.zip]

Archive with 1 entries (1 files):
- pharmaceuticals-2081964-supplementary.pdf
